# Supplementary material for: Selective Modulation of Fear Memory in Non‐Rapid Eye Movement Sleep
Source: Adv Sci (Weinh). 2024 Oct 9;11(44):2400662. doi: 10.1002/advs.202400662 (PMC11600212; doi:10.1002/advs.202400662)
Supplement: Supplementary file 2 — Supplemental Table 1 [file ADVS-11-2400662-s001.xlsx]

## Sheet: Sheet1
Table S1
Figure	Comparison groups (size)	Homogeneity of variance?	Normal distribution?	Test	Post-hoc test/mixed effects	P value	Others
Fig. 1D	NS (11) vs. SWS (11)		P = 0.7012 , yes	Paired t-test		<0.001
	NS (11) vs. REM (11)		P = 0.7273, yes	Paired t-test		<0.001
	SWS (11) vs. REM (11)		P = 0.6019, yes	Paired t-test		<0.001
Fig. 1E	NS (11) vs. SWS (11)		P = 0.6545, yes	Paired t-test		0.0202
	NS (11) vs. REM (11)		P = 0.0179, no	Wilcoxon matched-pairs signed rank test		<0.001
	SWS (11) vs. REM (11)		P = 0.0603, yes	Paired t-test		<0.001
Fig. 1F	NS (11) vs. SWS (11)		P = 0.9927, yes	Paired t-test		<0.001
	NS (11) vs. REM (11)		P = 0.6532, yes	Paired t-test		0.11
	SWS (11) vs. REM (11)		P = 0.6763, yes	Paired t-test		<0.001
Fig. 1G	NS (11) vs. SWS (11)		P = 0.0819, yes	Paired t-test		<0.001
Fig. 1H	NS (11) vs. SWS (11)		P = 0.1131, yes	Paired t-test		<0.001
Fig. 2B	Pre-CS: Unpaired (5), WN (7), NS-TMR (6), 24h NS-TMR (5), NS-Tone B (5), SWS-TMR (6), 24h SWS-TMR (5), Upaired SWS-Tone A (5)	P = 0.3554, yes	P = 0.2655, yes	One-way ANOVA, F (7, 38) = 4.132	Tukey's multiple comparisons test	Unpaired vs. WN: 0.5358 Unpaired vs. NS-TMR: >0.9999 Unpaired vs. 24h NS-TMR: 0.6446 Unpaired vs. NS-Tone B: 0.9154 Unpaired vs. SWS-TMR: 0.2326 Unpaired vs. 24h SWS-TMR: 0.0033 Unpaired vs. Unpaired SWS-Tone A: 0.1063 WN vs. NS-TMR: 0.5737 WN vs. 24h NS-TMR: >0.9999 WN vs. NS-Tone B: 0.9987 WN vs. SWS-TMR: 0.9974 WN vs. 24h SWS-TMR: 0.2041 WN vs. Unpaired SWS-Tone A: 0.9354 NS-TMR vs. 24h NS-TMR…
	CS: Unpaired (5), WN (7), NS-TMR (6), 24h NS-TMR (5), NS-Tone B (5), SWS-TMR (6), 24h SWS-TMR (5), Upaired SWS-Tone A (5)	P = 0.7231, yes	P = 0.5638, yes	One-way ANOVA, F (7, 38) = 15.56	Tukey's multiple comparisons test	Unpaired vs. WN: <0.0001 Unpaired vs. NS-TMR: 0.9996 Unpaired vs. 24h NS-TMR: 0.0002 Unpaired vs. NS-Tone B: 0.0029 Unpaired vs. SWS-TMR: <0.0001 Unpaired vs. 24h SWS-TMR: <0.0001 Unpaired vs. Unpaired SWS-Tone A: 0.9971 WN vs. NS-TMR: 0.0002 WN vs. 24h NS-TMR: >0.9999 WN vs. NS-Tone B: 0.9898 WN vs. SWS-TMR: 0.6068 WN vs. 24h SWS-TMR: 0.9988 WN vs. Unpaired SWS-Tone A: 0.0008 NS-TMR vs. 24h NS-T…
Fig. 2C Day4	Unpaired (5) vs. WN (7)			Two-way ANOVA, Factor group: F (1, 10) = 2.748		0.1283
	NS-TMR (6) vs. WN (7)			Two-way ANOVA, Factor group: F (1, 11) = 5.634		0.0419
	24h NS-TMR (5) vs. WN (7)			Two-way ANOVA, Factor group: F (1, 11) = 0.2193		0.6487
	NS-Tone B (5) vs. WN (7)			Two-way ANOVA, Factor group: F (1, 10) = 0.8947		0.3665
	SWS-TMR (6) vs. WN (7)			Two-way ANOVA, Factor group: F (1, 11) = 8.792		0.0129
	24h SWS-TMR (5) vs. WN (7)			Two-way ANOVA, Factor group: F (1, 11) = 29.05		<0.001
Fig. 2C Day4&5	Unpaired (5) vs. WN (7)			Two-way ANOVA, Factor group: F (1, 10) = 3.015		0.1132
	NS-TMR (6) vs. WN (7)			Two-way ANOVA, Factor group: F (1, 11) = 5.634		0.0369
	24h NS-TMR (5) vs. WN (7)			Two-way ANOVA, Factor group: F (1, 11) = 0.09064		0.769
	NS-Tone B (5) vs. WN (7)			Two-way ANOVA, Factor group: F (1, 10) = 2.108		0.1772
	SWS-TMR (6) vs. WN (7)			Two-way ANOVA, Factor group: F (1, 11) = 10.55		0.0078
	24h SWS-TMR (5) vs. WN (7)			Two-way ANOVA, Factor group: F (1, 11) = 40.33		<0.001
Fig. 2F	Formation: Unpaired (5), WN (7), NS-TMR (6), SWS-TMR (6)	P = 0.6477, yes	P = 0.3465, yes	One-way ANOVA, F (3, 20) = 5.921	Tukey's multiple comparisons test	Unpaired vs. WN: 0.4001 Unpaired vs. NS-TMR: 0.1367 Unpaired vs. SWS-TMR: 0.9904 WN vs. NS-TMR: 0.0025 WN vs. SWS-TMR: 0.5378 NS-TMR vs. SWS-TMR: 0.0606
	Elimination: Unpaired (5), WN (7), NS-TMR (6), SWS-TMR (6)	P = 0.1348, yes	P = 0.6151, yes	One-way ANOVA, F (3, 20) = 13.81	Tukey's multiple comparisons test	Unpaired vs. WN: 0.0016 Unpaired vs. NS-TMR: >0.9999 Unpaired vs. SWS-TMR: 0.0013 WN vs. NS-TMR: 0.0008 WN vs. SWS-TMR: 0.9936 NS-TMR vs. SWS-TMR: 0.0007
Fig. 2G	Freezing vs. spindleine elimination (WN: 7, NS-TMR: 6, SWS-TMR: 6)		P = 0.1929 , yes	Pearson's correlation		0.0029	R = 0.6448
Fig. 2H	Formation: Unpaired (5), WN (7), NS-TMR (6), SWS-TMR (6)	P = 0.1438, yes	P = 0.2592, yes	One-way ANOVA, F (3, 20) = 9.254	Tukey's multiple comparisons test	Unpaired vs. WN: 0.0014 Unpaired vs. NS-TMR: 0.9989 Unpaired vs. SWS-TMR: 0.1867 WN vs. NS-TMR: 0.0012 WN vs. SWS-TMR: 0.1191 NS-TMR vs. SWS-TMR: 0.2027
	Elimination: Unpaired (5), WN (7), NS-TMR (6), SWS-TMR (6)	P = 0.0838, yes	P = 0.5747, yes	One-way ANOVA, F (3, 20) = 13.81	Tukey's multiple comparisons test	Unpaired vs. WN: 0.5644 Unpaired vs. NS-TMR: 0.1572 Unpaired vs. SWS-TMR: 0.6808 WN vs. NS-TMR: 0.0060 WN vs. SWS-TMR: 0.0738 NS-TMR vs. SWS-TMR: 0.6748
Fig. 2I	Unpaired (5), WN (7), NS-TMR (6), SWS-TMR (6)	P = 0.0314, no	P = 0.8426, yes	Welch's ANOVA test, W (DFn, DFd) = 18.48 (3.000, 10.42)	Dunnett's T3 multiple comparisons test	Unpaired vs. WN: <0.001 Unpaired vs. NS-TMR: 0.7955 Unpaired vs. SWS-TMR: 0.0374 WN vs. NS-TMR: 0.2055 WN vs. SWS-TMR: 0.9912 NS-TMR vs. SWS-TMR: 0.5053
Fig. 3B	WN/NS (11) vs. NS-TMR/ON (14)	P = 0.0066, no	P = 0.3229, yes	Unpaired t-test with Welch's correction		<0.001
	WN/NS (11) vs. NS-TMR/OFF (14)	P = 0.6095, yes	P = 0.9092, yes	Unpaired t-test		0.1947
	NS-TMR/ON (14) vs. NS-TMR/OFF (14)		P = 0.0675, yes	Paired t-test		<0.001
Fig. 3C	WN/NS (11) vs. NS-TMR/ON (14)	P = 0.3147, yes	P = 0.0916, yes	Unpaired t-test		0.4076
	WN/NS (11) vs. NS-TMR/OFF (14)	P = 0.1065, yes	P = 0.1901, yes	Unpaired t-test		0.5439
	NS-TMR/ON (14) vs. NS-TMR/OFF (14)		P = 0.0967, yes	Paired t-test		0.874
Fig. 3D	WN/NS (11) vs. NS-TMR/ON (14)	P = 0.4978, yes	P = 0.3786, yes	Unpaired t-test		0.0566
	WN/NS (11) vs. NS-TMR/OFF (14)	P = 0.1944, yes	P = 0.5236, yes	Unpaired t-test		0.4659
	NS-TMR/ON (14) vs. NS-TMR/OFF (14)		P = 0.0024, no	Wilcoxon matched-pairs signed rank test		0.104
Fig. 3E	WN/NS (11) vs. NS-TMR/ON (14)	P = 0.1317, yes	P = 0.3721, yes	Unpaired t-test		<0.001
	WN/NS (11) vs. NS-TMR/OFF (14)	P = 0.6433, yes	P = 0.8109, yes	Unpaired t-test		<0.001
	NS-TMR/ON (14) vs. NS-TMR/OFF (14)		P = 0.9947, yes	Paired t-test		0.22
Fig. 3F	WN/NS (11) vs. NS-TMR/ON (14)	P = 0.5238, yes	P = 0.2258, yes	Unpaired t-test		<0.001
	WN/NS (11) vs. NS-TMR/OFF (14)	P = 0.4511, yes	P = 0.5833, yes	Unpaired t-test		0.08
	NS-TMR/ON (14) vs. NS-TMR/OFF (14)		P = 0.9610, yes	Paired t-test		<0.001
Fig. 3G	WN/NS (11) vs. NS-TMR/ON (14)	P = 0.6379, yes	P = 0.4714, yes	Unpaired t-test		<0.001
	WN/NS (11) vs. NS-TMR/OFF (14)	P = 0.2125, yes	P = 0.0446, no	Mann Whitney test		0.1656
	NS-TMR/ON (14) vs. NS-TMR/OFF (14)		P = 0.4100, yes	Paired t-test		<0.001
Fig. 3H	WN/NS (11) vs. NS-TMR/ON (14)	P = 0.1098, yes	P = 0.8335, yes	Unpaired t-test		<0.001
	WN/NS (11) vs. NS-TMR/OFF (14)	P = 0.1182, yes	P = 0.0325, no	Mann Whitney test		0.2915
	NS-TMR/ON (14) vs. NS-TMR/OFF (14)		P = 0.6856, yes	Paired t-test		<0.001
Fig. 3I	WN/NS (11) vs. NS-TMR/ON (14)	P = 0.1104, yes	P = 0.9637, yes	Unpaired t-test		0.5591
	WN/NS (11) vs. NS-TMR/OFF (14)	P = 0.4520, yes	P = 0.0644, yes	Unpaired t-test		0.5336
	NS-TMR/ON (14) vs. NS-TMR/OFF (14)		P = 0.1682, yes	Paired t-test		0.9518
Fig. 3J	WN/SWS (11) vs. SWS-TMR/ON (12)	P = 0.1467, yes	P = 0.0129, no	Mann Whitney test		0.0374
	WN/SWS (11) vs. SWS-TMR/OFF (12)	P = 0.0025, no	P = 0.4262, yes	Unpaired t-test with Welch's correction		<0.001
	SWS-TMR/ON (12) vs. SWS-TMR/OFF (12)		P = 0.0458, no	Wilcoxon matched-pairs signed rank test		<0.001
Fig. 3K	WN/SWS (11) vs. SWS-TMR/ON (12)	P = 0.2931, yes	P = 0.9962, yes	Unpaired t-test		0.0304
	WN/SWS (11) vs. SWS-TMR/OFF (12)	P = 0.5995, yes	P = 0.3523, yes	Unpaired t-test		0.6428
	SWS-TMR/ON (12) vs. SWS-TMR/OFF (12)		P = 0.5486, yes	Paired t-test		0.0074
Fig. 3L	WN/SWS (11) vs. SWS-TMR/ON (12)	P = 0.1206, yes	P = 0.9235, yes	Unpaired t-test		0.0926
	WN/SWS (11) vs. SWS-TMR/OFF (12)	P = 0.9716, yes	P = 0.1783, yes	Unpaired t-test		0.2207
	SWS-TMR/ON (12) vs. SWS-TMR/OFF (12)		P = 0.4349, yes	Paired t-test		0.0028
Fig. 3M	WN/SWS (11) vs. SWS-TMR/ON (12)	P = 0.6860, yes	P = 0.0002, no	Mann Whitney test		<0.001
	WN/SWS (11) vs. SWS-TMR/OFF (12)	P = 0.0319, no	P = 0.0907, yes	Unpaired t-test with Welch's correction		<0.001
	SWS-TMR/ON (12) vs. SWS-TMR/OFF (12)		P = 0.0574, yes	Paired t-test		0.0168
Fig. 3N	WN/SWS (11) vs. SWS-TMR/ON (12)	P = 0.4053, yes	P = 0.0027, no	Mann Whitney test		0.0595
	WN/SWS (11) vs. SWS-TMR/OFF (12)	P = 0.0012, no	P = 0.0864, yes	Unpaired t-test with Welch's correction		0.0021
	SWS-TMR/ON (12) vs. SWS-TMR/OFF (12)		P = 0.0572, yes	Paired t-test		0.005
Fig. 3O	WN/SWS (11) vs. SWS-TMR/ON (12)	P = 0.0983, yes	P = 0.0025, no	Mann Whitney test		0.0028
	WN/SWS (11) vs. SWS-TMR/OFF (12)	P = 0.8049, yes	P = 0.0508, yes	Unpaired t-test		0.0089
	SWS-TMR/ON (12) vs. SWS-TMR/OFF (12)		P =0.6673 , yes	Paired t-test		0.4842
Fig. 3P	WN/SWS (11) vs. SWS-TMR/ON (12)	P = 0.3298, yes	P = 0.0067, no	Mann Whitney test		0.0056
	WN/SWS (11) vs. SWS-TMR/OFF (12)	P = 0.1622, yes	P = 0.3980, yes	Unpaired t-test		<0.001
	SWS-TMR/ON (12) vs. SWS-TMR/OFF (12)		P = 0.8990, yes	Paired t-test		0.02
Fig. 3Q	WN/SWS (11) vs. SWS-TMR/ON (12)	P = 0.4342, yes	P = 0.2556, yes	Unpaired t-test		0.1923
	WN/SWS (11) vs. SWS-TMR/OFF (12)	P = 0.4906, yes	P = 0.2993, yes	Unpaired t-test		0.2462
	SWS-TMR/ON (12) vs. SWS-TMR/OFF (12)		P = 0.1399, yes	Paired t-test		0.0168
Fig. 4C	Pre-CS: NS-TMR (9) vs. NS-TMR/NpHR (7)	P = 0.6636, yes	P = 0.6100, yes	Unpaired t-test		0.7619
	CS: NS-TMR (9) vs. NS-TMR/NpHR (7)	P = 0.1365, yes	P = 0.8508, yes	Unpaired t-test		<0.001
Fig. 4D	Total spindle: NS-TMR/ON (9) vs. NS-TMR/NpHR/ON (7)	P = 0.0118, no	P = 0.6841, yes	Unpaired t-test with Welch's correction		0.2178
Fig. 4E	Total SO: NS-TMR/ON (9) vs. NS-TMR/NpHR/ON (7)	P = 0.7666, yes	P = 0.9962, yes	Unpaired t-test		0.0412
Fig. 4F	Coupled SO/total SO: NS-TMR/OFF (9) vs. NS-TMR/NpHR/OFF (7)	P = 0.5359, yes	P = 0.1343, yes	Unpaired t-test		<0.001
Fig. 4G	Coupled spindle: NS-TMR/OFF (9) vs. NS-TMR/NpHR/OFF (7)	P = 0.8114, yes	P = 0.9399, yes	Unpaired t-test		0.0423
Fig. 4I	EX1-EX10: SWS-TMR (8) vs. SWS-TMR/NpHR (7)			Two-way ANOVA, Factor group: F (1, 13) = 17.54		0.0011
	EX1: SWS-TMR (8) vs. SWS-TMR/NpHR (7)	P = 0.8254, yes	P = 0.3508, yes	Unpaired t-test		0.23
	EX2: SWS-TMR (8) vs. SWS-TMR/NpHR (7)	P = 0.1455, yes	P = 0.9895, yes	Unpaired t-test		0.64
	EX3: SWS-TMR (8) vs. SWS-TMR/NpHR (7)	P = 0.0259, no	P = 0.9866, yes	Unpaired t-test with Welch's correction		0.07
	EX4: SWS-TMR (8) vs. SWS-TMR/NpHR (7)	P = 0.5392, yes	P = 0.5717, yes	Unpaired t-test		0.25
	EX5: SWS-TMR (8) vs. SWS-TMR/NpHR (7)	P = 0.4198, yes	P = 0.7489, yes	Unpaired t-test		0.002
	EX6: SWS-TMR (8) vs. SWS-TMR/NpHR (7)	P = 0.1972, yes	P = 0.4887, yes	Unpaired t-test		0.005
	EX7: SWS-TMR (8) vs. SWS-TMR/NpHR (7)	P = 0.0540, yes	P = 0.9573, yes	Unpaired t-test		0.005
	EX8: SWS-TMR (8) vs. SWS-TMR/NpHR (7)	P = 0.3499, yes	P = 0.2097, yes	Unpaired t-test		0.002
	EX9: SWS-TMR (8) vs. SWS-TMR/NpHR (7)	P = 0.7259, yes	P = 0.3886, yes	Unpaired t-test		0.006
	EX10: SWS-TMR (8) vs. SWS-TMR/NpHR (7)	P = 0.9777, yes	P = 0.0458, no	Mann Whitney test		0.0401
Fig. 4J	Total spindle: SWS-TMR/ON (8) vs. SWS-TMR/NpHR/ON (7)	P = 0.7617, yes	P = 0.0095, no	Mann Whitney test		0.0205
Fig. 4K	Single spindle: SWS-TMR/ON (8) vs. SWS-TMR/NpHR/ON (7)	P = 0.8417, yes	P = 0.0076, no	Mann Whitney test		0.1206
Fig. 4L	Coupled SO/total SO: SWS-TMR/OFF (8) vs. SWS-TMR/NpHR/OFF (7)	P = 0.2653, yes	P = 0.8568, yes	Unpaired t-test		0.0294
Fig. 4M	Total spindle: SWS-TMR/OFF (8) vs. SWS-TMR/NpHR/OFF (7)	P = 0.8031, yes	P = 0.9014, yes	Unpaired t-test		0.0489
Fig. 4N	Coupled spindle: SWS-TMR/OFF (8) vs. SWS-TMR/NpHR/OFF (7)	P = 0.1226, yes	P = 0.7160, yes	Unpaired t-test		0.034
Fig. 4O	Single spindle: SWS-TMR/OFF (8) vs. SWS-TMR/NpHR/OFF (7)	P = 0.8230, yes	P = 0.2574, yes	Unpaired t-test		0.3356
Fig. 5F	Pre-TMR vs. NS-TMR (mouse: 5, TMR trials: 235)			Linear mixed-effects model,	Fixed effect: phase (Pre or TMR) Random intercepts: mouse, TMR	<0.001
Fig. 5H	Pre-TMR vs. SWS-TMR (mouse: 4, TMR trials: 144)			Linear mixed-effects model	Fixed effect: phase (Pre or TMR) Random intercepts: mouse, TMR	<0.001
Fig. 5I	Recall vs. Non-recall (mouse: 5, TMR trials: 235, recall neuron: 151, non-recall neuron: 512)			Linear mixed-effects model	Fixed effect: phase (Pre or TMR) Random intercepts: mouse, TMR	0.6682
Fig. 5J	Recall vs. Non-recall (mouse: 5, TMR trials: 235, recall neuron: 305, non-recall neuron: 800)			Linear mixed-effects model	Fixed effect: phase (Pre or TMR) Random intercepts: mouse, TMR	0.0139502
Fig. 5K	Recall vs. Non-recall (mouse: 5, TMR trials: 235, recall neuron: 268, non-recall neuron: 608)			Linear mixed-effects model	Fixed effect: phase (Pre or TMR) Random intercepts: mouse, TMR	0.0779073
Fig. 5L	Recall vs. Non-recall (mouse: 4, TMR trials: 144, recall neuron: 137, non-recall neuron: 566)			Linear mixed-effects model	Fixed effect: phase (Pre or TMR) Random intercepts: mouse, TMR	0.00575055
Fig. 5M	Recall vs. Non-recall (mouse: 4, TMR trials: 144, recall neuron: 274, non-recall neuron: 854)			Linear mixed-effects model	Fixed effect: phase (Pre or TMR) Random intercepts: mouse, TMR	0.0199446
Fig. 5N	Recall vs. Non-recall (mouse: 4, TMR trials: 144, recall neuron: 259, non-recall neuron: 670)			Linear mixed-effects model	Fixed effect: phase (Pre or TMR) Random intercepts: mouse, TMR	<0.001
Fig. 6A	FC+ (mouse: 5, neuron: 663)			Generalized linear mixed-effects model: Binomial	Fixed effect: ΔAUC during 5 sec Random intercepts: mouse	0.5411	Coefficient: -0.0232
	FC- (mouse: 5, neuron: 1105)			Generalized linear mixed-effects model: Binomial	Fixed effect: ΔAUC during 5 sec Random intercepts: mouse	0.0043	Coefficient: -0.0825
	NA (mouse: 5, neuron: 876)			Generalized linear mixed-effects model: Binomial	Fixed effect: ΔAUC during 5 sec Random intercepts: mouse	0.283466	Coefficient: 0.0334
Fig. 6B	FC+ (mouse: 5, neuron: 663, time: 5)			Generalized linear mixed-effects model: Binomial	Fixed effects: ΔAUC in 0~1 sec; ΔAUC in 1~2 sec; ΔAUC in 2~3 sec; ΔAUC in 3~4 sec; ΔAUC in 4~5 sec Random intercepts: mouse	<0.001	Coefficient (0~1 sec): -0.0962 Coefficient (1~2 sec): 0.0302 Coefficient (2~3 sec): 0.0488 Coefficient (3~4 sec): 0.0475 Coefficient (4~5 sec): 0.0373
	FC- (mouse: 5, neuron: 1105, time: 5)			Generalized linear mixed-effects model: Binomial	Fixed effects: ΔAUC in 0~1 sec; ΔAUC in 1~2 sec; ΔAUC in 2~3 sec; ΔAUC in 3~4 sec; ΔAUC in 4~5 sec Random intercepts: mouse	<0.001	Coefficient (0~1 sec): 0.0087 Coefficient (1~2 sec): -0.0428 Coefficient (2~3 sec): -0.0413 Coefficient (3~4 sec): 0.0079 Coefficient (4~5 sec): 0.0096
	NA (mouse: 5, neuron: 876, time: 5)			Generalized linear mixed-effects model: Binomial	Fixed effects: ΔAUC in 0~1 sec; ΔAUC in 1~2 sec; ΔAUC in 2~3 sec; ΔAUC in 3~4 sec; ΔAUC in 4~5 sec Random intercepts: mouse	0.419989	Coefficient (0~1 sec): 0.0072 Coefficient (1~2 sec): -0.0489 Coefficient (2~3 sec): -0.0351 Coefficient (3~4 sec): 0.0044 Coefficient (4~5 sec): 0.0702
Fig. 6C	FC+ (mouse: 4, nueron: 703)			Generalized linear mixed-effects model: Binomial	Fixed effect: ΔAUC during 5 sec Random intercepts: mouse	<0.001	Coefficient: 0.1142
	FC- (mouse: 4, nueron: 1128)			Generalized linear mixed-effects model: Binomial	Fixed effect: ΔAUC during 5 sec Random intercepts: mouse	0.0058	Coefficient: -0.067
	NA (mouse: 4, nueron: 929)			Generalized linear mixed-effects model: Binomial	Fixed effect: ΔAUC during 5 sec Random intercepts: mouse	<0.001	Coefficient: 0.1731
Fig. 6D	FC+ (mouse: 4, nueron: 703, time: 5)			Generalized linear mixed-effects model: Binomial	Fixed effects: ΔAUC in 0~1 sec; ΔAUC in 1~2 sec; ΔAUC in 2~3 sec; ΔAUC in 3~4 sec; ΔAUC in 4~5 sec Random intercepts: mouse	<0.001	Coefficient (0~1 sec): 0.0954 Coefficient (1~2 sec): 0.0116 Coefficient (2~3 sec): -0.0688 Coefficient (3~4 sec): -0.0636 Coefficient (4~5 sec): -0.0904
	FC- (mouse: 4, nueron: 1128, time: 5)			Generalized linear mixed-effects model: Binomial	Fixed effects: ΔAUC in 0~1 sec; ΔAUC in 1~2 sec; ΔAUC in 2~3 sec; ΔAUC in 3~4 sec; ΔAUC in 4~5 sec Random intercepts: mouse	<0.001	Coefficient (0~1 sec): -0.1060 Coefficient (1~2 sec): -0.0637 Coefficient (2~3 sec): 0.0154 Coefficient (3~4 sec): 0.0844 Coefficient (4~5 sec): -0.0380
	NA (mouse: 4, nueron: 929, time: 5)			Generalized linear mixed-effects model: Binomial	Fixed effects: ΔAUC in 0~1 sec; ΔAUC in 1~2 sec; ΔAUC in 2~3 sec; ΔAUC in 3~4 sec; ΔAUC in 4~5 sec Random intercepts: mouse	<0.001	Coefficient (0~1 sec): -0.0704 Coefficient (1~2 sec): 0.0599 Coefficient (2~3 sec): 0.0081 Coefficient (3~4 sec): -0.0668 Coefficient (4~5 sec): -0.0623
Fig. 6E	FC+ (mouse: 5, neuron: 663, time: 50)			Generalized linear mixed-effects model: Binomial	Fixed effects: ΔAUC in each 0.1 sec Random intercepts: mouse	0.297219
	FC- (mouse: 5, neuron: 1105, time: 50)			Generalized linear mixed-effects model: Binomial	Fixed effects: ΔAUC in each 0.1 sec Random intercepts: mouse	0.008641
	NA (mouse: 5, neuron: 876, time: 50)			Generalized linear mixed-effects model: Binomial	Fixed effects: ΔAUC in each 0.1 sec Random intercepts: mouse	0.171847
Fig. 6F	FC+ (mouse: 4, nueron: 703, time: 50)			Generalized linear mixed-effects model: Binomial	Fixed effects: ΔAUC in each 0.1 sec Random intercepts: mouse	0.0161638
	FC- (mouse: 4, nueron: 1128, time: 50)			Generalized linear mixed-effects model: Binomial	Fixed effects: ΔAUC in each 0.1 sec Random intercepts: mouse	<0.001
	NA (mouse: 4, nueron: 929, time: 50)			Generalized linear mixed-effects model: Binomial	Fixed effects: ΔAUC in each 0.1 sec Random intercepts: mouse	<0.001
Fig. 6G	FC+ (NS-TMR: 5, SWS-TMR:4)		P = 0.0056, no	spindleearman correlation		0.0433	R = 0.7
	FC- (NS-TMR: 5, SWS-TMR:4)		P = 0.0057, no	spindleearman correlation		0.3586	R = 0.35
	NA (NS-TMR: 5, SWS-TMR:4)		P = 0.0056, no	spindleearman correlation		0.3586	R = 0.35
fig. S1B	NS (1557) vs. SWS (1308)	P < 0.001, no	P = 0.5890, yes	Unpaired t-test with Welch's correction		<0.001
fig. S1C	NS-TMR (5) vs. SWS-TMR (8)	P = 0.1795, yes	P = 0.0034, no	Mann Whitney test		0.13
fig. S1D	NS-TMR (5) vs. SWS-TMR (8)	P = 0.0367, no	P = 0.1508, yes	Unpaired t-test with Welch's correction		0.2015
fig. S1E	NS-TMR (5) vs. SWS-TMR (8)	P = 0.8553, yes	P = 0.0577, yes	Unpaired t-test		0.7802
fig. S1F	NS-TMR (5) vs. SWS-TMR (8)	P = 0.9563, yes	P = 0.6501, yes	Unpaired t-test		0.0033
fig. S3A	Pre-CS: Unpaired (5), WN (7), REM-TMR (7)	P = 0.3237, yes	P = 0.6398, yes	One-way ANOVA, F (2, 16) = 3.217	Tukey's multiple comparisons test	Unpaired vs. WN: 0.2361 Unpaired vs. REM-TMR: 0.0560 WN vs. REM-TMR: 0.6474
	CS: Unpaired (5), WN (7), REM-TMR (7)	P = 0.6671, yes	P = 0.9053, yes	One-way ANOVA, F (2, 16) = 17.46	Tukey's multiple comparisons test	Unpaired vs. WN: 0.0003 Unpaired vs. REM-TMR: 0.0002 WN vs. REM-TMR: 0.9728
fig. S3B Day 4	Unpaired (5) vs. WN (7)			Two-way ANOVA, Factor group: F (1, 10) = 2.748		0.1283
	REM-TMR (7) vs. WN (7)			Two-way ANOVA, Factor group: F (1, 12) = 1.691		0.2179
fig. S3B Day 4&5	Unpaired (5) vs. WN (7)			Two-way ANOVA, Factor group: F (1, 10) = 3.015		0.1132
	REM-TMR (7) vs. WN (7)			Two-way ANOVA, Factor group: F (1, 12) = 2.470		0.142
fig. S4	Freezing vs. spindleine elimination (WN: 7, SWS-TMR: 6)		P = 0.7061 , yes	Pearson's correlation		0.0223	R = -0.6251
fig. S5A	CSO: WN (11), NS-TMR (14), SWS-TMR (12)	P = 0.4338, yes	P = 0.3193, yes	One-way ANOVA, F (2, 34) = 2.075	Tukey's multiple comparisons test	WN vs. NS-TMR: 0.4273 WN vs. SWS-TMR: 0.7845 NS-TMR vs. SWS-TMR: 0.1284
	Single SO: WN (11), NS-TMR (14), SWS-TMR (12)	P = 0.4193, yes	P = 0.0773, yes	One-way ANOVA, F (2, 34) = 0.1951	Tukey's multiple comparisons test	WN vs. NS-TMR: 0.8863 WN vs. SWS-TMR: 0.8206 NS-TMR vs. SWS-TMR: 0.9865
	Total SO: WN (11), NS-TMR (14), SWS-TMR (12)	P = 0.3835, yes	P = 0.3115, yes	One-way ANOVA, F (2, 34) = 0.2263	Tukey's multiple comparisons test	WN vs. NS-TMR: 0.7809 WN vs. SWS-TMR: 0.9229 NS-TMR vs. SWS-TMR: 0.9568
	Coupled SO/total SO: WN (11), NS-TMR (14), SWS-TMR (12)	P = 0.0497, no	P = 0.4405, yes	Welch's ANOVA test W (DFn, DFd) = 3.237 (2.000, 18.99)	Dunnett's T3 multiple comparisons test	WN vs. NS-TMR: 0.5840 WN vs. SWS-TMR: 0.6176 NS-TMR vs. SWS-TMR: 0.0670
	Coupled spindle: WN (11), NS-TMR (14), SWS-TMR (12)	P = 0.5300, yes	P = 0.3721, yes	One-way ANOVA, F (2, 34) = 2.832	Tukey's multiple comparisons test	WN vs. NS-TMR: 0.2064 WN vs. SWS-TMR: 0.9033 NS-TMR vs. SWS-TMR: 0.0795
	Single spindle: WN (11), NS-TMR (14), SWS-TMR (12)	P = 0.6810, yes	P = 0.0045, no	Kruskal-Wallis test	Dunn's multiple comparisons test	WN vs. NS-TMR: >0.9999 WN vs. SWS-TMR: 0.3105 NS-TMR vs. SWS-TMR: 0.2167
	Total spindle: WN (11), NS-TMR (14), SWS-TMR (12)	P = 0.6703, yes	P < 0.001 , no	Kruskal-Wallis test	Dunn's multiple comparisons test	WN vs. NS-TMR: >0.9999 WN vs. SWS-TMR: 0.4998 NS-TMR vs. SWS-TMR: >0.9999
	Coupled spindle/total SO: WN (11), NS-TMR (14), SWS-TMR (12)	P = 0.4917, yes	P = 0.9655, yes	One-way ANOVA, F (2, 34) = 4.306	Tukey's multiple comparisons test	WN vs. NS-TMR: 0.6049 WN vs. SWS-TMR: 0.1810 NS-TMR vs. SWS-TMR: 0.0170
fig. S5B	CSO: WN (11), NS-TMR (14), SWS-TMR (12)	P = 0.2529, yes	P = 0.4249, yes	One-way ANOVA, F (2, 34) = 2.200	Tukey's multiple comparisons test	WN vs. NS-TMR: 0.1258 WN vs. SWS-TMR: 0.8360 NS-TMR vs. SWS-TMR: 0.3278
	Single SO: WN (11), NS-TMR (14), SWS-TMR (12)	P = 0.3408, yes	P = 0.3617, yes	One-way ANOVA, F (2, 34) = 3.730	Tukey's multiple comparisons test	WN vs. NS-TMR: 0.9625 WN vs. SWS-TMR: 0.0524 NS-TMR vs. SWS-TMR: 0.0682
	Total SO: WN (11), NS-TMR (14), SWS-TMR (12)	P = 0.4464, yes	P = 0.6125, yes	One-way ANOVA, F (2, 34) = 2.595	Tukey's multiple comparisons test	WN vs. NS-TMR: 0.7996 WN vs. SWS-TMR: 0.0883 NS-TMR vs. SWS-TMR: 0.2337
	Coupled SO/total SO: WN (11), NS-TMR (14), SWS-TMR (12)	P = 0.1274, yes	P = 0.5031, yes	One-way ANOVA, F (2, 34) = 10.15	Tukey's multiple comparisons test	WN vs. NS-TMR: 0.0964 WN vs. SWS-TMR: 0.0897 NS-TMR vs. SWS-TMR: <0.001
	Coupled spindle: WN (11), NS-TMR (14), SWS-TMR (12)	P = 0.3070, yes	P = 0.3571, yes	One-way ANOVA, F (2, 34) = 3.361	Tukey's multiple comparisons test	WN vs. NS-TMR: 0.0564 WN vs. SWS-TMR: 0.8892 NS-TMR vs. SWS-TMR: 0.1368
	Single spindle: WN (11), NS-TMR (14), SWS-TMR (12)	P = 0.6061, yes	P = 0.0252, no	Kruskal-Wallis test	Dunn's multiple comparisons test	WN vs. NS-TMR: >0.9999 WN vs. SWS-TMR: >0.9999 NS-TMR vs. SWS-TMR: >0.9999
	Total spindle: WN (11), NS-TMR (14), SWS-TMR (12)	P = 0.5960, yes	P < 0.0001, no	Kruskal-Wallis test	Dunn's multiple comparisons test	WN vs. NS-TMR: 0.2907 WN vs. SWS-TMR: 0.7256 NS-TMR vs. SWS-TMR: >0.9999
	Coupled spindle/total SO: WN (11), NS-TMR (14), SWS-TMR (12)	P = 0.1923, yes	P = 0.8006, yes	One-way ANOVA, F (2, 34) = 1.755	Tukey's multiple comparisons test	WN vs. NS-TMR: 0.5469 WN vs. SWS-TMR: 0.7475 NS-TMR vs. SWS-TMR: 0.1668
fig. S5C	CSO: WN (11), NS-TMR (14), SWS-TMR (12)	P = 0.2828, yes	P = 0.0128, no	Kruskal-Wallis test	Dunn's multiple comparisons test	WN vs. NS-TMR: 0.1309 WN vs. SWS-TMR: 0.0007 NS-TMR vs. SWS-TMR: 0.1963
	Single SO: WN (11), NS-TMR (14), SWS-TMR (12)	P = 0.5805, yes	P = 0.0880, yes	One-way ANOVA, F (2, 34) = 1.704	Tukey's multiple comparisons test	WN vs. NS-TMR: 0.8760 WN vs. SWS-TMR: 0.1974 NS-TMR vs. SWS-TMR: 0.3690
	Total SO: WN (11), NS-TMR (14), SWS-TMR (12)	P = 0.5728, yes	P = 0.1022, yes	One-way ANOVA, F (2, 34) = 0.3883	Tukey's multiple comparisons test	WN vs. NS-TMR: 0.9988 WN vs. SWS-TMR: 0.7262 NS-TMR vs. SWS-TMR: 0.7271
	Coupled SO/total SO: WN (11), NS-TMR (14), SWS-TMR (12)	P = 0.2858, yes	P = 0.0091, no	Kruskal-Wallis test	Dunn's multiple comparisons test	WN vs. NS-TMR: 0.1016 WN vs. SWS-TMR: 0.0003 NS-TMR vs. SWS-TMR: 0.1571
	Coupled spindle: WN (11), NS-TMR (14), SWS-TMR (12)	P = 0.4089, yes	P = 0.0009, no	Kruskal-Wallis test	Dunn's multiple comparisons test	WN vs. NS-TMR: 0.3157 WN vs. SWS-TMR: 0.0021 NS-TMR vs. SWS-TMR: 0.1591
	Single spindle: WN (11), NS-TMR (14), SWS-TMR (12)	P = 0.7643, yes	P = 0.0027, no	Kruskal-Wallis test	Dunn's multiple comparisons test	WN vs. NS-TMR: 0.0486 WN vs. SWS-TMR: <0.001 NS-TMR vs. SWS-TMR: 0.5044
	Total spindle: WN (11), NS-TMR (14), SWS-TMR (12)	P = 0.5614, yes	P = 0.0004, no	Kruskal-Wallis test	Dunn's multiple comparisons test	WN vs. NS-TMR: 0.0936 WN vs. SWS-TMR: <0.001 NS-TMR vs. SWS-TMR: 0.1855
	Coupled spindle/total SO: WN (11), NS-TMR (14), SWS-TMR (12)	P = 0.2341, yes	P = 0.8091, yes	One-way ANOVA, F (2, 34) = 1.036	Tukey's multiple comparisons test	WN vs. NS-TMR: 0.4831 WN vs. SWS-TMR: 0.9960 NS-TMR vs. SWS-TMR: 0.4150
fig. S6	Freezing vs. coupled spindle/tootal spindle (WN: 11, NS-TMR: 14, SWS-TMR: 12)		P = 0.4235, yes	Pearson's correlation		0.0297	R = 0.3578
fig. S7A	CSO: NS-TMR/ON (9) vs. NS-TMR/NpHR/ON (7)	P = 0.0076, no	P = 0.2248, yes	Unpaired t-test with Welch's correction		0.9577
	Single SO: NS-TMR/ON (9) vs. NS-TMR/NpHR/ON (7)	P = 0.9217, yes	P = 0.9543, yes	Unpaired t-test		0.0341
	Total SO: NS-TMR/ON (9) vs. NS-TMR/NpHR/ON (7)	P = 0.7666, yes	P = 0.9962, yes	Unpaired t-test		0.0412
	Coupled SO/total SO: NS-TMR/ON (9) vs. NS-TMR/NpHR/ON (7)	P = 0.0110, no	P = 0.2166, yes	Unpaired t-test with Welch's correction		0.3388
	Coupled spindle: NS-TMR/ON (9) vs. NS-TMR/NpHR/ON (7)	P = 0.0427, no	P = 0.3963, yes	Unpaired t-test with Welch's correction		0.4491
	Single spindle: NS-TMR/ON (9) vs. NS-TMR/NpHR/ON (7)	P = 0.0153, no	P = 0.5358, yes	Unpaired t-test with Welch's correction		0.1804
	Total spindle: NS-TMR/ON (9) vs. NS-TMR/NpHR/ON (7)	P = 0.0118, no	P = 0.6841, yes	Unpaired t-test with Welch's correction		0.2178
	Coupled spindle/total SO: NS-TMR/ON (9) vs. NS-TMR/NpHR/ON (7)	P = 0.5280, yes	P = 0.2350, yes	Unpaired t-test		0.1964
fig. S7B	CSO: NS-TMR/OFF (9) vs. NS-TMR/NpHR/OFF (7)	P = 0.8798, yes	P = 0.5205, yes	Unpaired t-test		0.0739
	Single SO: NS-TMR/OFF (9) vs. NS-TMR/NpHR/OFF (7)	P = 0.0761, yes	P = 0.0060, no	Mann Whitney test		0.1142
	Total SO: NS-TMR/OFF (9) vs. NS-TMR/NpHR/OFF (7)	P = 0.1083, yes	P = 0.0124, no	Mann Whitney test		0.2991
	Coupled SO/total SO: NS-TMR/OFF (9) vs. NS-TMR/NpHR/OFF (7)	P = 0.5359, yes	P = 0.1343, yes	Unpaired t-test		<0.001
	Coupled spindle: NS-TMR/OFF (9) vs. NS-TMR/NpHR/OFF (7)	P = 0.8114, yes	P = 0.9399, yes	Unpaired t-test		0.0423
	Single spindle: NS-TMR/OFF (9) vs. NS-TMR/NpHR/OFF (7)	P = 0.4177, yes	P = 0.0164, no	Mann Whitney test		0.14
	Total spindle: NS-TMR/OFF (9) vs. NS-TMR/NpHR/OFF (7)	P = 0.6344, yes	P = 0.0723, yes	Unpaired t-test		0.8361
	Coupled spindle/total SO: NS-TMR/OFF (9) vs. NS-TMR/NpHR/OFF (7)	P = 0.0150, no	P = 0.0010, no	Mann Whitney test		0.0079
fig. S8A	Total NREM: CSO: NS-TMR (9) vs. NS-TMR/NpHR (7)	P = 0.3322, yes	P = 0.6547, yes	Unpaired t-test		0.1441
	Total NREM: Single SO: NS-TMR (9) vs. NS-TMR/NpHR (7)	P = 0.2181, yes	P = 0.0778, yes	Unpaired t-test		0.4145
	Total NREM: Total SO: NS-TMR (9) vs. NS-TMR/NpHR (7)	P = 0.2044, yes	P = 0.0239, no	Mann Whitney test		>0.9999
	Total NREM: Coupled SO/total SO: NS-TMR (9) vs. NS-TMR/NpHR (7)	P = 0.6525, yes	P = 0.0893, yes	Unpaired t-test		0.0432
	Total NREM: Coupled spindle: NS-TMR (9) vs. NS-TMR/NpHR (7)	P = 0.8961, yes	P = 0.6960, yes	Unpaired t-test		0.0504
	Total NREM: Single spindle: NS-TMR (9) vs. NS-TMR/NpHR (7)	P = 0.0859, yes	P = 0.5313, yes	Unpaired t-test		0.9874
	Total NREM: Total spindle: NS-TMR (9) vs. NS-TMR/NpHR (7)	P = 0.0129, no	P = 0.5190, yes	Unpaired t-test with Welch's correction		0.4001
	Total NREM: Coupled spindle/total SO: NS-TMR (9) vs. NS-TMR/NpHR (7)	P = 0.7307, yes	P = 0.9975, yes	Unpaired t-test		0.1423
fig. S8B	Total NS: CSO: NS-TMR (9) vs. NS-TMR/NpHR (7)	P = 0.7501, yes	P = 0.8970, yes	Unpaired t-test		0.5189
	Total NS: Single SO: NS-TMR (9) vs. NS-TMR/NpHR (7)	P = 0.9685, yes	P = 0.5552, yes	Unpaired t-test		0.2307
	Total NS: Total SO: NS-TMR (9) vs. NS-TMR/NpHR (7)	P = 0.8979, yes	P = 0.4918, yes	Unpaired t-test		0.3149
	Total NS: Coupled SO/total SO: NS-TMR (9) vs. NS-TMR/NpHR (7)	P = 0.6250, yes	P = 0.4630, yes	Unpaired t-test		0.0248
	Total NS: Coupled spindle: NS-TMR (9) vs. NS-TMR/NpHR (7)	P = 0.4444, yes	P = 0.4610, yes	Unpaired t-test		0.152
	Total NS: Single spindle: NS-TMR (9) vs. NS-TMR/NpHR (7)	P = 0.1503, yes	P = 0.5521, yes	Unpaired t-test		0.9591
	Total NS: Total spindle: NS-TMR (9) vs. NS-TMR/NpHR (7)	P = 0.0078, no	P = 0.2556, yes	Unpaired t-test with Welch's correction		0.6479
	Total NS: Coupled spindle/total SO: NS-TMR (9) vs. NS-TMR/NpHR (7)	P = 0.3556, yes	P = 0.7014, yes	Unpaired t-test		0.201
fig. S9	Pre-CS: SWS-TMR (8) vs. SWS-TMR/NpHR (7)	P = 0.8758, yes	P = 0.6123, yes	Unpaired t-test		0.5645
	CS: SWS-TMR (8) vs. SWS-TMR/NpHR (7)	P = 0.2431, yes	P = 0.8977, yes	Unpaired t-test		0.0272
fig. S10A	CSO: SWS-TMR/ON (8) vs. SWS-TMR/NpHR/ON (7)	P = 0.8629, yes	P = 0.0568, yes	Unpaired t-test		0.2924
	Single SO: SWS-TMR/ON (8) vs. SWS-TMR/NpHR/ON (7)	P = 0.8996, yes	P = 0.9023, yes	Unpaired t-test		0.2354
	Total SO: SWS-TMR/ON (8) vs. SWS-TMR/NpHR/ON (7)	P = 0.7860, yes	P = 0.7114, yes	Unpaired t-test		0.3857
	Coupled SO/total SO: SWS-TMR/ON (8) vs. SWS-TMR/NpHR/ON (7)	P = 0.9990, yes	P = 0.0048, no	Mann Whitney test		0.152
	Coupled spindle: SWS-TMR/ON (8) vs. SWS-TMR/NpHR/ON (7)	P = 0.8417, yes	P = 0.0076, no	Mann Whitney test		0.1206
	Single spindle: SWS-TMR/ON (8) vs. SWS-TMR/NpHR/ON (7)	P = 0.9184, yes	P = 0.9979, yes	Unpaired t-test		0.0022
	Total spindle: SWS-TMR/ON (8) vs. SWS-TMR/NpHR/ON (7)	P = 0.7617, yes	P = 0.0095, no	Mann Whitney test		0.0205
	Coupled spindle/total SO: SWS-TMR/ON (8) vs. SWS-TMR/NpHR/ON (7)	P = 0.5994, yes	P = 0.5863, yes	Unpaired t-test		0.1097
fig. S10B	CSO: SWS-TMR/OFF (8) vs. SWS-TMR/NpHR/OFF (7)	P = 0.0826, yes	P = 0.9950, yes	Unpaired t-test		0.0196
	Single SO: SWS-TMR/OFF (8) vs. SWS-TMR/NpHR/OFF (7)	P = 0.7411, yes	P = 0.0078, no	Mann Whitney test		0.7789
	Total SO: SWS-TMR/OFF (8) vs. SWS-TMR/NpHR/OFF (7)	P = 0.9817, yes	P = 0.1464, yes	Unpaired t-test		0.1147
	Coupled SO/total SO: SWS-TMR/OFF (8) vs. SWS-TMR/NpHR/OFF (7)	P = 0.2653, yes	P = 0.8568, yes	Unpaired t-test		0.0294
	Coupled spindle: SWS-TMR/OFF (8) vs. SWS-TMR/NpHR/OFF (7)	P = 0.1226, yes	P = 0.7160, yes	Unpaired t-test		0.034
	Single spindle: SWS-TMR/OFF (8) vs. SWS-TMR/NpHR/OFF (7)	P = 0.8230, yes	P = 0.2574, yes	Unpaired t-test		0.3356
	Total spindle: SWS-TMR/OFF (8) vs. SWS-TMR/NpHR/OFF (7)	P = 0.8031, yes	P = 0.9014, yes	Unpaired t-test		0.0489
	Coupled spindle/total SO: SWS-TMR/OFF (8) vs. SWS-TMR/NpHR/OFF (7)	P = 0.3301, yes	P = 0.8246, yes	Unpaired t-test		0.0313
fig. S11A	NS-TMR/OFF (5) vs. NS-TMR/ON (5)		P = 0.9422, yes	Paired t-test		0.0451
fig. S11B	SWS-TMR/OFF (4) vs. SWS-TMR/ON (4)		P = 0.1743, yes	Paired t-test		0.8551
fig. S12	Freezing vs. spindle PSD change (NS-TMR: 5, SWS-TMR: 4)		P = 0.0056, no	spindleearman correlation		0.0311	R = 0.7333
fig. S13: NS-TMR	FC+ Recall: Pre-TMR vs. TMR (mouse: 5, TMR trials: 235, neuron: 151)			Linear mixed-effects model	Fixed effect: phase (pre-TMR or TMR) Random intercepts: mouse, TMR, neuron	0.739962
	FC+ Non-recall: Pre-TMR vs. TMR (mouse: 5, TMR trials: 235, neuron: 512)			Linear mixed-effects model	Fixed effect: phase (pre-TMR or TMR) Random intercepts: mouse, TMR, neuron	0.699208
	FC- Recall: Pre-TMR vs. TMR (mouse: 5, TMR trials: 235, neuron: 305)			Linear mixed-effects model	Fixed effect: phase (pre-TMR or TMR) Random intercepts: mouse, TMR, neuron	0.0996051
	FC- Non-recall: Pre-TMR vs. TMR (mouse: 5, TMR trials: 235, neuron: 800)			Linear mixed-effects model	Fixed effect: phase (pre-TMR or TMR) Random intercepts: mouse, TMR, neuron	0.438308
	NA Recall: Pre-TMR vs. TMR (mouse: 5, TMR trials: 235, neuron: 268)			Linear mixed-effects model	Fixed effect: phase (pre-TMR or TMR) Random intercepts: mouse, TMR, neuron	0.710116
	NA Non-recall: Pre-TMR vs. TMR (mouse: 5, TMR trials: 235, neuron: 608)			Linear mixed-effects model	Fixed effect: phase (pre-TMR or TMR) Random intercepts: mouse, TMR, neuron	0.482057
fig. S13: SWS-TMR	FC+ Recall: Pre-TMR vs. TMR (mouse: 4, TMR trials: 144, neuron: 137)			Linear mixed-effects model	Fixed effect: phase (pre-TMR or TMR) Random intercepts: mouse, TMR, neuron	0.00768592
	FC+ Non-recall: Pre-TMR vs. TMR (mouse: 4, TMR trials: 144, neuron: 566)			Linear mixed-effects model	Fixed effect: phase (pre-TMR or TMR) Random intercepts: mouse, TMR, neuron	0.741654
	FC- Recall: Pre-TMR vs. TMR (mouse: 4, TMR trials: 144, neuron: 274)			Linear mixed-effects model	Fixed effect: phase (pre-TMR or TMR) Random intercepts: mouse, TMR, neuron	0.562462
	FC- Non-recall: Pre-TMR vs. TMR (mouse: 4, TMR trials: 144, neuron: 854)			Linear mixed-effects model	Fixed effect: phase (pre-TMR or TMR) Random intercepts: mouse, TMR, neuron	0.00758435
	NA Recall: Pre-TMR vs. TMR (mouse: 4, TMR trials: 144, neuron: 259)			Linear mixed-effects model	Fixed effect: phase (pre-TMR or TMR) Random intercepts: mouse, TMR, neuron	<0.001
	NA Non-recall: Pre-TMR vs. TMR (mouse: 4, TMR trials: 144, neuron: 670)			Linear mixed-effects model	Fixed effect: phase (pre-TMR or TMR) Random intercepts: mouse, TMR, neuron	0.229588
fig. S14: NS-TMR	NS-TMR: FC+recall Z-scored dF/F (10 in each second)			Mann Kendall Trend test		time(-5~-4 sec): 1 time(-4~-3 sec): 0.5915 time(-3~-2 sec): <0.001 time(-2~-1 sec): 1 time(-1~0 sec): 0.7205 time(0~1 sec): 0.0200 time(1~2 sec): 0.4743 time(2~3 sec): 0.0073 time(3~4 sec): 0.0024 time(4~5 sec): 0.3711
	NS-TMR: FC+non-recall Z-scored dF/F (10 in each second)			Mann Kendall Trend test		time(-5~-4 sec): 0.2831 time(-4~-3 sec): 0.1575 time(-3~-2 sec): 0.0200 time(-2~-1 sec): 0.0491 time(-1~0 sec): 1 time(0~1 sec): 0.0024 time(1~2 sec): 0.4350 time(2~3 sec): 0.0123 time(3~4 sec): <0.001 time(4~5 sec): 0.5915
	NS-TMR: FC-recall Z-scored dF/F (10 in each second)			Mann Kendall Trend test		time(-5~-4 sec): 0.5915 time(-4~-3 sec): 0.1074 time(-3~-2 sec): 0.0042 time(-2~-1 sec): 0.0736 time(-1~0 sec): 0.1395 time(0~1 sec): 0.0024 time(1~2 sec): 0.3711 time(2~3 sec): 0.0491 time(3~4 sec): 0.0736 time(4~5 sec): 0.8580
	NS-TMR: FC-non-recall Z-scored dF/F (10 in each second)			Mann Kendall Trend test		time(-5~-4 sec): 0.8580 time(-4~-3 sec): 1 time(-3~-2 sec): 0.0123 time(-2~-1 sec): 0.2105 time(-1~0 sec): 1 time(0~1 sec): 0.0318 time(1~2 sec): 0.0123 time(2~3 sec): 0.0491 time(3~4 sec): 0.0013 time(4~5 sec): 0.5915
	NS-TMR: NArecall Z-scored dF/F (10 in each second)			Mann Kendall Trend test		time(-5~-4 sec): 0.4743 time(-4~-3 sec): 0.0073 time(-3~-2 sec): 0.0024 time(-2~-1 sec): 0.0200 time(-1~0 sec): 0.0491 time(0~1 sec): 0.0491 time(1~2 sec): <0.001 time(2~3 sec): 0.1074 time(3~4 sec): <0.001 time(4~5 sec): 0.8580
	NS-TMR: NAnon-recall Z-scored dF/F (10 in each second)			Mann Kendall Trend test		time(-5~-4 sec): 0.8580 time(-4~-3 sec): 1 time(-3~-2 sec): <0.001 time(-2~-1 sec): 0.0603 time(-1~0 sec): 0.4743 time(0~1 sec): 0.3711 time(1~2 sec): <0.001 time(2~3 sec): 0.0491 time(3~4 sec): <0.001 time(4~5 sec): 0.0702
fig. S14: SWS-TMR	SWS-TMR: FC+recall Z-scored dF/F (10 in each second)			Mann Kendall Trend test		time(-5~-4 sec): 0.0013 time(-4~-3 sec): 0.0736 time(-3~-2 sec): 0.2831 time(-2~-1 sec): 0.1524 time(-1~0 sec): 0.1074 time(0~1 sec): 0.2831 time(1~2 sec): 1 time(2~3 sec): 0.0491 time(3~4 sec): 0.8580 time(4~5 sec): 0.8580
	SWS-TMR: FC+non-recall Z-scored dF/F (10 in each second)			Mann Kendall Trend test		time(-5~-4 sec): 0.2105 time(-4~-3 sec): <0.001 time(-3~-2 sec): 0.3711 time(-2~-1 sec): 0.8580 time(-1~0 sec): 0.7205 time(0~1 sec): 0.0491 time(1~2 sec): 0.0123 time(2~3 sec): 0.7205 time(3~4 sec): 1 time(4~5 sec): 0.0019
	SWS-TMR: FC-recall Z-scored dF/F (10 in each second)			Mann Kendall Trend test		time(-5~-4 sec): 0.0123 time(-4~-3 sec): 0.0073 time(-3~-2 sec): 0.8580 time(-2~-1 sec): 1 time(-1~0 sec): 0.1524 time(0~1 sec): 0.3711 time(1~2 sec): 0.0200 time(2~3 sec): 0.2105 time(3~4 sec): 0.5915 time(4~5 sec): 0.0736
	SWS-TMR: FC-non-recall Z-scored dF/F (10 in each second)			Mann Kendall Trend test		time(-5~-4 sec): 0.2105 time(-4~-3 sec): <0.001 time(-3~-2 sec): 0.0736 time(-2~-1 sec): 0.8580 time(-1~0 sec): 0.4743 time(0~1 sec): 0.5915 time(1~2 sec): 0.2831 time(2~3 sec): 1 time(3~4 sec): 0.0318 time(4~5 sec): 0.1819
	SWS-TMR: NArecall Z-scored dF/F (10 in each second)			Mann Kendall Trend test		time(-5~-4 sec): 0.3711 time(-4~-3 sec): 0.0104 time(-3~-2 sec): 0.2831 time(-2~-1 sec): 0.1074 time(-1~0 sec): 0.4743 time(0~1 sec): 0.5915 time(1~2 sec): 0.0736 time(2~3 sec): 0.4743 time(3~4 sec): 0.2831 time(4~5 sec): 1
	SWS-TMR: NAnon-recall Z-scored dF/F (10 in each second)			Mann Kendall Trend test		time(-5~-4 sec): 0.2831 time(-4~-3 sec): 0.0200 time(-3~-2 sec): 0.0736 time(-2~-1 sec): 0.1524 time(-1~0 sec): 0.7205 time(0~1 sec): 0.0123 time(1~2 sec): 0.0200 time(2~3 sec): 0.0123 time(3~4 sec): 0.0491 time(4~5 sec): <0.001
fig. S15	NS-TMR: spindle PSD vs. FC+recall Z-scored dF/F (mouse: 5, TMR trials: 235, time point: 20)			Linear mixed-effects model	Y: Z-scored dF/F Fixed effect: spindle PSD Random intercepts: mouse, time point	0.160328
	S15A: NS-TMR: spindle PSD vs. FC+non-recall Z-scored dF/F (mouse: 5, TMR trials: 235, time point: 20)			Linear mixed-effects model	Y: Z-scored dF/F Fixed effect: spindle PSD Random intercepts: mouse, time point	0.0472143	R = -0.698
	NS-TMR: spindle PSD vs. FC-recall Z-scored dF/F (mouse: 5, TMR trials: 235, time point: 20)			Linear mixed-effects model	Y: Z-scored dF/F Fixed effect: spindle PSD Random intercepts: mouse, time point	0.154759
	NS-TMR: spindle PSD vs. FC-non-recall Z-scored dF/F (mouse: 5, TMR trials: 235, time point: 20)			Linear mixed-effects model	Y: Z-scored dF/F Fixed effect: spindle PSD Random intercepts: mouse, time point	0.0524036
	NS-TMR: spindle PSD vs. NArecall Z-scored dF/F (mouse: 5, TMR trials: 235, time point: 20)			Linear mixed-effects model	Y: Z-scored dF/F Fixed effect: spindle PSD Random intercepts: mouse, time point	<0.001	R = 0.721
	NS-TMR: spindle PSD vs. NAnon-recall Z-scored dF/F (mouse: 5, TMR trials: 235, time point: 20)			Linear mixed-effects model	Y: Z-scored dF/F Fixed effect: spindle PSD Random intercepts: mouse, time point	0.0743434
	S15B: SWS-TMR: spindle PSD vs. FC+recall Z-scored dF/F (mouse: 4, TMR trials: 144, time point: 20)			Linear mixed-effects model	Y: Z-scored dF/F Fixed effect: spindle PSD Random intercepts: mouse, time point	0.00865808	R = 0.851
	SWS-TMR: spindle PSD vs. FC+non-recall Z-scored dF/F (mouse: 4, TMR trials: 144, time point: 20)			Linear mixed-effects model	Y: Z-scored dF/F Fixed effect: spindle PSD Random intercepts: mouse, time point	0.0751439
	SWS-TMR: spindle PSD vs. FC-recall Z-scored dF/F (mouse: 4, TMR trials: 144, time point: 20)			Linear mixed-effects model	Y: Z-scored dF/F Fixed effect: spindle PSD Random intercepts: mouse, time point	0.480162
	SWS-TMR: spindle PSD vs. FC-non-recall Z-scored dF/F (mouse: 4, TMR trials: 144, time point: 20)			Linear mixed-effects model	Y: Z-scored dF/F Fixed effect: spindle PSD Random intercepts: mouse, time point	0.201777
	SWS-TMR: spindle PSD vs. NArecall Z-scored dF/F (mouse: 4, TMR trials: 144, time point: 20)			Linear mixed-effects model	Y: Z-scored dF/F Fixed effect: spindle PSD Random intercepts: mouse, time point	0.744173
	SWS-TMR: spindle PSD vs. NAnon-recall Z-scored dF/F (mouse: 4, TMR trials: 144, time point: 20)			Linear mixed-effects model	Y: Z-scored dF/F Fixed effect: spindle PSD Random intercepts: mouse, time point	0.379069
fig. S16	S16F: AW (145), QW (106), REM (253), Pre-TMR (235), TMR (235)	P < 0.001, no	P < 0.001, no	Kruskal-Wallis test	Dunn's multiple comparisons test	AW vs. QW: >0.9999 AW vs. REM: >0.9999 AW vs. Pre-TMR: <0.0001 AW vs. TMR: <0.0001 QW vs. REM: >0.9999 QW vs. Pre-TMR: <0.0001 QW vs. TMR: <0.0001 REM vs. Pre-TMR: <0.0001 REM vs. TMR: <0.0001 Pre-TMR vs. TMR: >0.9999
	S16G: AW (84), QW (80), REM (57), Pre-TMR (144), TMR (144)	P < 0.001, no	P < 0.001, no	Kruskal-Wallis test	Dunn's multiple comparisons test	AW vs. QW: >0.9999 AW vs. REM: >0.9999 AW vs. Pre-TMR: <0.0001 AW vs. TMR: <0.0001 QW vs. REM: >0.9999 QW vs. Pre-TMR: <0.0001 QW vs. TMR: <0.0001 REM vs. Pre-TMR: <0.0001 REM vs. TMR: <0.0001 Pre-TMR vs. TMR: 0.4167
